# Supplementary material for: Non-Nucleoside Inhibitors Decrease Foot-and-Mouth Disease Virus Replication by Blocking the Viral 3Dpol
Source: Viruses. 2022 Dec 30;15(1):124. doi: 10.3390/v15010124 (PMC9866314; doi:10.3390/v15010124)
Supplement: Supplementary file 1 [file viruses-15-00124-s001.zip]

Archive with 1 entries (1 files):
- viruses-2066399-supplementary.pdf
